# Supplementary material for: Relationship between levels of the heavy metals lead, cadmium and mercury, and metallothionein in the gills and stomach of Crassostrea iredalei and Crassostrea glomerata
Source: F1000Res. 2018 Aug 10;7:1239. [Version 1] doi: 10.12688/f1000research.14861.1 (PMC6124388; doi:10.12688/f1000research.14861.1)
Supplement: Raw data for heavy metal levels contained in mussels taken from each location — Data are organized by the Figure in which they appear. [file f1000research-7-16176-s0000.tgz]

Archive with 1 entries (1 files):
- d63305d2-ddce-4242-9f5c-8fc42b2d9892_Data.zip
